# Supplementary material for: Integrative Bioinformatics and Experimental Validation Establish CCNB1 as a Potential Biomarker for Diagnosis and Prognosis in Colorectal Cancer
Source: Curr Issues Mol Biol. 2025 Dec 9;47(12):1026. doi: 10.3390/cimb47121026 (PMC12731441; doi:10.3390/cimb47121026)
Supplement: Supplementary file 1 [file cimb-47-01026-s001.zip]

Archive with 15 entries (15 files):
- caption.pdf
- Figure S1.png
- Figure S2.png
- Figure S3.png
- Figure S4.png
- Figure S5.png
- Figure S6.png
- Figure S7.png
- Figure S8.png
- Figure S9.png
- Table S1.xlsx
- Table S2.xlsx
- Table S3.xlsx
- Table S4.xlsx
- Table S5.xlsx
