# Supplementary material for: Integrative Bioinformatics and Experimental Validation Establish CCNB1 as a Potential Biomarker for Diagnosis and Prognosis in Colorectal Cancer
Source: Curr Issues Mol Biol. 2025 Dec 9;47(12):1026. doi: 10.3390/cimb47121026 (PMC12731441; doi:10.3390/cimb47121026)
Supplement: Supplementary file 1 [file cimb-47-01026-s001.zip › Table S1.xlsx]

## Sheet: Sheet1
Table S1 197 common DEGs in GSE74602, GSE103512, TCGA-COAD
68 common upregulated genes	129 common downregulated genes
TOP2A	CFD
CEMIP	ADH1B
CEP55	SFRP1
CKS2	NKX2-3
UBE2T	TXNIP
SOX9	LPAR1
ETV4	MT1E
PTTG1	MEF2C
EEF1E1	PYY
PAICS	PLPP1
MAD2L1	MT1M
CDKN3	MAMDC2
TPX2	GPX3
NME1	FNBP1
DLGAP5	JAM2
TMEM97	GSTM2
BYSL	C7
CCNA2	SLCO2A1
DCUN1D5	PJA2
NFE2L3	ATP1A2
MCM4	CD36
DKC1	KLF4
CDC20	SSBP2
TROAP	FHL1
ENC1	MATN2
CCNB1	DPT
CDK4	CCDC69
CDCA3	TP53INP2
KIF11	AHCYL2
RNASEH2A	EBF1
GTF2IRD1	GUCA2A
SCD	AOC3
ABCE1	ADAMDEC1
NOP16	MS4A12
TOMM34	MFAP4
FASN	CHP2
MMP3	CCL19
CXCL1	SCUBE2
HILPDA	CP
SLC12A2	MYH11
LAPTM4B	CA2
CXCL8	CA4
SLC7A1	RBPMS2
POLE2	FOXF2
VSNL1	PPP1R14A
RNF43	LYVE1
SLC5A6	RGMA
MRGBP	COLEC12
PPA1	CASQ2
MIF	MT1F
BOP1	CRYAB
KCTD14	HSPB6
AXIN2	SRPX
DPEP1	JAM3
ANXA3	LMOD1
HGH1	VWA5A
HOXB8	ZG16
CLDN2	CD177
S100P	FXYD6
AZGP1	LDB3
GNG4	MT1X
CST1	SYNM
LY6G6D	CILP
LCN2	ANPEP
MMP12	CLIP3
GRM8	MYLK
CEL	F13A1
CCL20	CKB
	SPARCL1
	MEIS1
	CALD1
	FOXF1
	JAZF1
	TCEAL2
	FLRT2
	CES2
	APOD
	CSRP1
	DES
	CNN1
	HSPB8
	BOC
	WFDC1
	ACTG2
	CLMP
	MFAP5
	PCK1
	ADAMTS1
	MT2A
	MT1G
	TACR2
	OLFML3
	BNC2
	FABP1
	FLNA
	SGCE
	MAP1B
	PLN
	SPON1
	TCEAL3
	KCTD12
	TMEM47
	JCHAIN
	HAND1
	SLC26A3
	CAV1
	NEXN
	NXPE4
	ADH1C
	MYL9
	FDCSP
	HCLS1
	MGP
	FERMT2
	TGFB1I1
	TCEA3
	PDLIM3
	FOSB
	DCN
	ACTA2
	NXPE1
	PTGIS
	CCL8
	TPM2
	CLCA1
	SFRP2
	PIGR
	PRUNE2
	REEP1
