# Supplementary material for: Integrative Bioinformatics and Experimental Validation Establish CCNB1 as a Potential Biomarker for Diagnosis and Prognosis in Colorectal Cancer
Source: Curr Issues Mol Biol. 2025 Dec 9;47(12):1026. doi: 10.3390/cimb47121026 (PMC12731441; doi:10.3390/cimb47121026)
Supplement: Supplementary file 1 [file cimb-47-01026-s001.zip › Table S2.xlsx]

## Sheet: Sheet1
Table S2 GO enrichment of DEGs
	ONTOLOGY	ID	Description	GeneRatio	BgRatio	pvalue	p.adjust	qvalue	geneID	Count
GO:0098813	BP	GO:0098813	nuclear chromosome segregation	8/68	312/18870	1.6e-05	0.00668457	0.00570953	TOP2A/PTTG1/MAD2L1/TPX2/DLGAP5/CDC20/CCNB1/KIF11	8
GO:0000819	BP	GO:0000819	sister chromatid segregation	7/68	225/18870	1.63e-05	0.00668457	0.00570953	TOP2A/MAD2L1/TPX2/DLGAP5/CDC20/CCNB1/KIF11	7
GO:0071732	BP	GO:0071732	cellular response to nitric oxide	3/68	15/18870	1.97e-05	0.00668457	0.00570953	CCNA2/MMP3/DPEP1	3
GO:1902850	BP	GO:1902850	microtubule cytoskeleton organization involved in mitosis	6/68	163/18870	2.66e-05	0.00668457	0.00570953	MAD2L1/TPX2/DLGAP5/CDC20/CCNB1/KIF11	6
GO:0000280	BP	GO:0000280	nuclear division	9/68	441/18870	2.79e-05	0.00668457	0.00570953	TOP2A/CKS2/PTTG1/MAD2L1/TPX2/DLGAP5/CDC20/CCNB1/KIF11	9
GO:1902170	BP	GO:1902170	cellular response to reactive nitrogen species	3/68	17/18870	2.94e-05	0.00668457	0.00570953	CCNA2/MMP3/DPEP1	3
GO:0033044	BP	GO:0033044	regulation of chromosome organization	7/68	247/18870	2.97e-05	0.00668457	0.00570953	TOP2A/MAD2L1/DLGAP5/DKC1/CDC20/CCNB1/AXIN2	7
GO:0048146	BP	GO:0048146	positive regulation of fibroblast proliferation	4/68	53/18870	3.95e-05	0.00732782	0.00625895	CCNA2/CCNB1/CDK4/MIF	4
GO:0048144	BP	GO:0048144	fibroblast proliferation	5/68	107/18870	4.19e-05	0.00732782	0.00625895	CKS2/CCNA2/CCNB1/CDK4/MIF	5
GO:0071731	BP	GO:0071731	response to nitric oxide	3/68	20/18870	4.88e-05	0.00740556	0.00632535	CCNA2/MMP3/DPEP1	3
GO:0000070	BP	GO:0000070	mitotic sister chromatid segregation	6/68	184/18870	5.25e-05	0.00740556	0.00632535	MAD2L1/TPX2/DLGAP5/CDC20/CCNB1/KIF11	6
GO:0010965	BP	GO:0010965	regulation of mitotic sister chromatid separation	4/68	59/18870	6.05e-05	0.00740556	0.00632535	MAD2L1/DLGAP5/CDC20/CCNB1	4
GO:0048285	BP	GO:0048285	organelle fission	9/68	488/18870	6.11e-05	0.00740556	0.00632535	TOP2A/CKS2/PTTG1/MAD2L1/TPX2/DLGAP5/CDC20/CCNB1/KIF11	9
GO:0051306	BP	GO:0051306	mitotic sister chromatid separation	4/68	62/18870	7.35e-05	0.00826881	0.00706268	MAD2L1/DLGAP5/CDC20/CCNB1	4
GO:0007052	BP	GO:0007052	mitotic spindle organization	5/68	130/18870	0.000105776	0.0111065	0.00948642	TPX2/DLGAP5/CDC20/CCNB1/KIF11	5
GO:0007059	BP	GO:0007059	chromosome segregation	8/68	424/18870	0.000138283	0.0135971	0.0116137	TOP2A/PTTG1/MAD2L1/TPX2/DLGAP5/CDC20/CCNB1/KIF11	8
GO:1905818	BP	GO:1905818	regulation of chromosome separation	4/68	74/18870	0.000146762	0.0135971	0.0116137	MAD2L1/DLGAP5/CDC20/CCNB1	4
GO:0051304	BP	GO:0051304	chromosome separation	4/68	81/18870	0.000208232	0.0182203	0.0155626	MAD2L1/DLGAP5/CDC20/CCNB1	4
GO:0030595	BP	GO:0030595	leukocyte chemotaxis	6/68	240/18870	0.000225262	0.0186731	0.0159493	CXCL1/SLC12A2/CXCL8/MIF/DPEP1/CCL20	6
GO:0044772	BP	GO:0044772	mitotic cell cycle phase transition	8/68	470/18870	0.000278431	0.0219265	0.0187282	CKS2/MAD2L1/CDKN3/DLGAP5/CCNA2/CDC20/CCNB1/CDK4	8
GO:0048145	BP	GO:0048145	regulation of fibroblast proliferation	4/68	89/18870	0.000299057	0.0223451	0.0190858	CCNA2/CCNB1/CDK4/MIF	4
GO:0030071	BP	GO:0030071	regulation of mitotic metaphase/anaphase transition	4/68	90/18870	0.000312123	0.0223451	0.0190858	MAD2L1/DLGAP5/CDC20/CCNB1	4
GO:1902099	BP	GO:1902099	regulation of metaphase/anaphase transition of cell cycle	4/68	93/18870	0.000353775	0.0232156	0.0198293	MAD2L1/DLGAP5/CDC20/CCNB1	4
GO:0007091	BP	GO:0007091	metaphase/anaphase transition of mitotic cell cycle	4/68	94/18870	0.000368502	0.0232156	0.0198293	MAD2L1/DLGAP5/CDC20/CCNB1	4
GO:2001251	BP	GO:2001251	negative regulation of chromosome organization	4/68	94/18870	0.000368502	0.0232156	0.0198293	TOP2A/MAD2L1/CDC20/CCNB1	4
GO:0044784	BP	GO:0044784	metaphase/anaphase transition of cell cycle	4/68	97/18870	0.000415315	0.0239901	0.0204908	MAD2L1/DLGAP5/CDC20/CCNB1	4
GO:1901992	BP	GO:1901992	positive regulation of mitotic cell cycle phase transition	4/68	98/18870	0.000431821	0.0239901	0.0204908	DLGAP5/CDC20/CCNB1/CDK4	4
GO:1990868	BP	GO:1990868	response to chemokine	4/68	99/18870	0.00044879	0.0239901	0.0204908	CXCL1/SLC12A2/CXCL8/CCL20	4
GO:1990869	BP	GO:1990869	cellular response to chemokine	4/68	99/18870	0.00044879	0.0239901	0.0204908	CXCL1/SLC12A2/CXCL8/CCL20	4
GO:0140014	BP	GO:0140014	mitotic nuclear division	6/68	274/18870	0.000456954	0.0239901	0.0204908	MAD2L1/TPX2/DLGAP5/CDC20/CCNB1/KIF11	6
GO:0033045	BP	GO:0033045	regulation of sister chromatid segregation	4/68	104/18870	0.000540844	0.0271414	0.0231824	MAD2L1/DLGAP5/CDC20/CCNB1	4
GO:0030593	BP	GO:0030593	neutrophil chemotaxis	4/68	107/18870	0.000602113	0.0271414	0.0231824	CXCL1/CXCL8/DPEP1/CCL20	4
GO:0007094	BP	GO:0007094	mitotic spindle assembly checkpoint signaling	3/68	46/18870	0.000608095	0.0271414	0.0231824	MAD2L1/CDC20/CCNB1	3
GO:0071173	BP	GO:0071173	spindle assembly checkpoint signaling	3/68	46/18870	0.000608095	0.0271414	0.0231824	MAD2L1/CDC20/CCNB1	3
GO:0071174	BP	GO:0071174	mitotic spindle checkpoint signaling	3/68	46/18870	0.000608095	0.0271414	0.0231824	MAD2L1/CDC20/CCNB1	3
GO:0031577	BP	GO:0031577	spindle checkpoint signaling	3/68	47/18870	0.000647887	0.0271414	0.0231824	MAD2L1/CDC20/CCNB1	3
GO:0033046	BP	GO:0033046	negative regulation of sister chromatid segregation	3/68	48/18870	0.000689305	0.0271414	0.0231824	MAD2L1/CDC20/CCNB1	3
GO:0033048	BP	GO:0033048	negative regulation of mitotic sister chromatid segregation	3/68	48/18870	0.000689305	0.0271414	0.0231824	MAD2L1/CDC20/CCNB1	3
GO:0045841	BP	GO:0045841	negative regulation of mitotic metaphase/anaphase transition	3/68	48/18870	0.000689305	0.0271414	0.0231824	MAD2L1/CDC20/CCNB1	3
GO:2000816	BP	GO:2000816	negative regulation of mitotic sister chromatid separation	3/68	48/18870	0.000689305	0.0271414	0.0231824	MAD2L1/CDC20/CCNB1	3
GO:0051985	BP	GO:0051985	negative regulation of chromosome segregation	3/68	50/18870	0.00077712	0.0284643	0.0243123	MAD2L1/CDC20/CCNB1	3
GO:1902100	BP	GO:1902100	negative regulation of metaphase/anaphase transition of cell cycle	3/68	50/18870	0.00077712	0.0284643	0.0243123	MAD2L1/CDC20/CCNB1	3
GO:1905819	BP	GO:1905819	negative regulation of chromosome separation	3/68	50/18870	0.00077712	0.0284643	0.0243123	MAD2L1/CDC20/CCNB1	3
GO:0007051	BP	GO:0007051	spindle organization	5/68	202/18870	0.000807187	0.0288936	0.0246791	TPX2/DLGAP5/CDC20/CCNB1/KIF11	5
GO:0007088	BP	GO:0007088	regulation of mitotic nuclear division	4/68	118/18870	0.000869182	0.0304214	0.025984	MAD2L1/DLGAP5/CDC20/CCNB1	4
GO:1901989	BP	GO:1901989	positive regulation of cell cycle phase transition	4/68	119/18870	0.000896995	0.0307123	0.0262325	DLGAP5/CDC20/CCNB1/CDK4	4
GO:0033047	BP	GO:0033047	regulation of mitotic sister chromatid segregation	3/68	54/18870	0.000973393	0.032619	0.0278611	MAD2L1/CDC20/CCNB1	3
GO:0072089	BP	GO:0072089	stem cell proliferation	4/68	125/18870	0.00107719	0.0340909	0.0291183	SOX9/BYSL/RNF43/AXIN2	4
GO:0045839	BP	GO:0045839	negative regulation of mitotic nuclear division	3/68	56/18870	0.00108225	0.0340909	0.0291183	MAD2L1/CDC20/CCNB1	3
GO:0070542	BP	GO:0070542	response to fatty acid	3/68	56/18870	0.00108225	0.0340909	0.0291183	SOX9/CDK4/SCD	3
GO:0060326	BP	GO:0060326	cell chemotaxis	6/68	325/18870	0.00111252	0.034295	0.0292926	CXCL1/SLC12A2/CXCL8/MIF/DPEP1/CCL20	6
GO:0045842	BP	GO:0045842	positive regulation of mitotic metaphase/anaphase transition	2/68	14/18870	0.00113228	0.034295	0.0292926	DLGAP5/CDC20	2
GO:0045931	BP	GO:0045931	positive regulation of mitotic cell cycle	4/68	128/18870	0.00117621	0.0349533	0.0298549	DLGAP5/CDC20/CCNB1/CDK4	4
GO:1990266	BP	GO:1990266	neutrophil migration	4/68	129/18870	0.00121058	0.0353086	0.0301583	CXCL1/CXCL8/DPEP1/CCL20	4
GO:0071621	BP	GO:0071621	granulocyte chemotaxis	4/68	130/18870	0.00124566	0.0353951	0.0302322	CXCL1/CXCL8/DPEP1/CCL20	4
GO:0051983	BP	GO:0051983	regulation of chromosome segregation	4/68	131/18870	0.00128143	0.0353951	0.0302322	MAD2L1/DLGAP5/CDC20/CCNB1	4
GO:0003413	BP	GO:0003413	chondrocyte differentiation involved in endochondral bone morphogenesis	2/68	15/18870	0.00130344	0.0353951	0.0302322	SOX9/AXIN2	2
GO:1902101	BP	GO:1902101	positive regulation of metaphase/anaphase transition of cell cycle	2/68	15/18870	0.00130344	0.0353951	0.0302322	DLGAP5/CDC20	2
GO:0071222	BP	GO:0071222	cellular response to lipopolysaccharide	5/68	226/18870	0.0013313	0.0355389	0.030355	CDK4/MMP3/CXCL1/CXCL8/MIF	5
GO:0061982	BP	GO:0061982	meiosis I cell cycle process	4/68	136/18870	0.00147118	0.0386186	0.0329855	TOP2A/CKS2/PTTG1/CDC20	4
GO:0051784	BP	GO:0051784	negative regulation of nuclear division	3/68	63/18870	0.00152279	0.0393179	0.0335828	MAD2L1/CDC20/CCNB1	3
GO:0071219	BP	GO:0071219	cellular response to molecule of bacterial origin	5/68	239/18870	0.00170293	0.0432598	0.0369498	CDK4/MMP3/CXCL1/CXCL8/MIF	5
GO:0097529	BP	GO:0097529	myeloid leukocyte migration	5/68	242/18870	0.00179852	0.0449631	0.0384046	CXCL1/CXCL8/MIF/DPEP1/CCL20	5
GO:1901970	BP	GO:1901970	positive regulation of mitotic sister chromatid separation	2/68	18/18870	0.00188609	0.0455316	0.0388902	DLGAP5/CDC20	2
GO:1904666	BP	GO:1904666	regulation of ubiquitin protein ligase activity	2/68	18/18870	0.00188609	0.0455316	0.0388902	MAD2L1/CDC20	2
GO:0051783	BP	GO:0051783	regulation of nuclear division	4/68	146/18870	0.00190799	0.0455316	0.0388902	MAD2L1/DLGAP5/CDC20/CCNB1	4
GO:0045091	BP	GO:0045091	regulation of single stranded viral RNA replication via double stranded DNA intermediate	2/68	19/18870	0.00210309	0.0494382	0.0422269	TOP2A/CXCL8	2
GO:0090307	BP	GO:0090307	mitotic spindle assembly	3/68	71/18870	0.00214719	0.0497328	0.0424785	TPX2/CDC20/KIF11	3
GO:0000922	CC	GO:0000922	spindle pole	6/67	176/19886	2.82e-05	0.00219651	0.00167369	MAD2L1/TPX2/DLGAP5/CDC20/CCNB1/KIF11	6
GO:0000307	CC	GO:0000307	cyclin-dependent protein kinase holoenzyme complex	4/67	54/19886	3.28e-05	0.00219651	0.00167369	CKS2/CCNA2/CCNB1/CDK4	4
GO:0005819	CC	GO:0005819	spindle	7/67	431/19886	0.000607029	0.027114	0.0206603	MAD2L1/TPX2/DLGAP5/DCUN1D5/CDC20/CCNB1/KIF11	7
GO:1902554	CC	GO:1902554	serine/threonine protein kinase complex	4/67	128/19886	0.000917518	0.0307369	0.0234209	CKS2/CCNA2/CCNB1/CDK4	4
GO:1902911	CC	GO:1902911	protein kinase complex	4/67	148/19886	0.00156956	0.0420642	0.0320521	CKS2/CCNA2/CCNB1/CDK4	4
GO:0016538	MF	GO:0016538	cyclin-dependent protein serine/threonine kinase regulator activity	4/68	50/18496	3.39e-05	0.00789261	0.00673911	CKS2/CCNA2/CCNB1/CDK4	4
GO:0006936	BP	GO:0006936	muscle contraction	18/124	351/18870	1.5775e-11	3.86172e-08	3.19817e-08	GSTM2/ATP1A2/MYH11/CASQ2/CRYAB/LMOD1/SYNM/MYLK/CALD1/DES/CNN1/TACR2/FLNA/PLN/CAV1/MYL9/ACTA2/TPM2	18
GO:0003012	BP	GO:0003012	muscle system process	19/124	452/18870	1.25469e-10	1.53574e-07	1.27186e-07	GSTM2/ATP1A2/MYH11/CASQ2/CRYAB/LMOD1/SYNM/MYLK/MEIS1/CALD1/DES/CNN1/TACR2/FLNA/PLN/CAV1/MYL9/ACTA2/TPM2	19
GO:0010273	BP	GO:0010273	detoxification of copper ion	6/124	16/18870	5.40875e-10	3.31016e-07	2.74138e-07	MT1E/MT1M/MT1F/MT1X/MT2A/MT1G	6
GO:1990169	BP	GO:1990169	stress response to copper ion	6/124	16/18870	5.40875e-10	3.31016e-07	2.74138e-07	MT1E/MT1M/MT1F/MT1X/MT2A/MT1G	6
GO:0097501	BP	GO:0097501	stress response to metal ion	6/124	21/18870	3.56796e-09	1.74687e-06	1.44671e-06	MT1E/MT1M/MT1F/MT1X/MT2A/MT1G	6
GO:0061687	BP	GO:0061687	detoxification of inorganic compound	6/124	22/18870	4.87967e-09	1.9909e-06	1.64881e-06	MT1E/MT1M/MT1F/MT1X/MT2A/MT1G	6
GO:0071294	BP	GO:0071294	cellular response to zinc ion	6/124	24/18870	8.7085e-09	3.04549e-06	2.52219e-06	MT1E/MT1M/MT1F/MT1X/MT2A/MT1G	6
GO:0071280	BP	GO:0071280	cellular response to copper ion	6/124	26/18870	1.4737e-08	4.50952e-06	3.73467e-06	MT1E/MT1M/MT1F/MT1X/MT2A/MT1G	6
GO:0045926	BP	GO:0045926	negative regulation of growth	12/124	247/18870	8.44907e-08	2.24353e-05	1.85804e-05	SFRP1/MT1E/MT1M/FHL1/RGMA/MT1F/CRYAB/MT1X/WFDC1/MT2A/MT1G/SFRP2	12
GO:0098754	BP	GO:0098754	detoxification	10/124	158/18870	9.16476e-08	2.24353e-05	1.85804e-05	MT1E/MT1M/GPX3/GSTM2/CD36/MT1F/MT1X/MT2A/MT1G/FABP1	10
GO:0006882	BP	GO:0006882	intracellular zinc ion homeostasis	6/124	36/18870	1.18163e-07	2.62966e-05	2.17781e-05	MT1E/MT1M/MT1F/MT1X/MT2A/MT1G	6
GO:0046688	BP	GO:0046688	response to copper ion	6/124	37/18870	1.40278e-07	2.64155e-05	2.18766e-05	MT1E/MT1M/MT1F/MT1X/MT2A/MT1G	6
GO:0071276	BP	GO:0071276	cellular response to cadmium ion	6/124	37/18870	1.40278e-07	2.64155e-05	2.18766e-05	MT1E/MT1M/MT1F/MT1X/MT2A/MT1G	6
GO:0010043	BP	GO:0010043	response to zinc ion	6/124	51/18870	1.0081e-06	0.000176274	0.000145986	MT1E/MT1M/MT1F/MT1X/MT2A/MT1G	6
GO:0009636	BP	GO:0009636	response to toxic substance	11/124	258/18870	1.09283e-06	0.000178351	0.000147705	MT1E/MT1M/GPX3/GSTM2/CD36/MT1F/MT1X/MT2A/MT1G/FABP1/MAP1B	11
GO:0060485	BP	GO:0060485	mesenchyme development	12/124	327/18870	1.68485e-06	0.000257782	0.000213488	SFRP1/MEF2C/FOXF2/FOXF1/ACTG2/BNC2/FLNA/HAND1/FERMT2/TGFB1I1/ACTA2/SFRP2	12
GO:0046686	BP	GO:0046686	response to cadmium ion	6/124	59/18870	2.41633e-06	0.000347951	0.000288164	MT1E/MT1M/MT1F/MT1X/MT2A/MT1G	6
GO:0048565	BP	GO:0048565	digestive tract development	8/124	134/18870	2.89108e-06	0.000393187	0.000325627	SFRP1/NKX2-3/PYY/RBPMS2/FOXF2/FOXF1/CLMP/SFRP2	8
GO:0010038	BP	GO:0010038	response to metal ion	12/124	359/18870	4.40986e-06	0.000568176	0.000470548	TXNIP/MT1E/MEF2C/MT1M/CHP2/CASQ2/MT1F/MT1X/MT2A/MT1G/CAV1/FOSB	12
GO:0055123	BP	GO:0055123	digestive system development	8/124	146/18870	5.4741e-06	0.000670029	0.0005549	SFRP1/NKX2-3/PYY/RBPMS2/FOXF2/FOXF1/CLMP/SFRP2	8
GO:0071248	BP	GO:0071248	cellular response to metal ion	9/124	200/18870	6.99611e-06	0.000815546	0.000675414	MT1E/MEF2C/MT1M/CHP2/MT1F/MT1X/MT2A/MT1G/FOSB	9
GO:0006939	BP	GO:0006939	smooth muscle contraction	7/124	109/18870	7.63453e-06	0.000849515	0.000703546	ATP1A2/MYH11/MYLK/CNN1/TACR2/CAV1/ACTA2	7
GO:0031032	BP	GO:0031032	actomyosin structure organization	9/124	208/18870	9.59801e-06	0.00102156	0.000846031	SFRP1/LPAR1/MYH11/LMOD1/LDB3/CSRP1/CNN1/MYL9/FERMT2	9
GO:0010881	BP	GO:0010881	regulation of cardiac muscle contraction by regulation of the release of sequestered calcium ion	4/124	22/18870	1.18554e-05	0.00120925	0.00100147	GSTM2/ATP1A2/CASQ2/PLN	4
GO:0006937	BP	GO:0006937	regulation of muscle contraction	8/124	170/18870	1.66848e-05	0.00160956	0.001333	GSTM2/ATP1A2/CASQ2/CNN1/TACR2/PLN/CAV1/MYL9	8
GO:0048546	BP	GO:0048546	digestive tract morphogenesis	5/124	49/18870	1.7095e-05	0.00160956	0.001333	SFRP1/NKX2-3/RBPMS2/FOXF1/SFRP2	5
GO:1903034	BP	GO:1903034	regulation of response to wounding	8/124	173/18870	1.89351e-05	0.00171678	0.00142179	CD36/KLF4/RGMA/MYLK/WFDC1/FLNA/CAV1/FERMT2	8
GO:0071241	BP	GO:0071241	cellular response to inorganic substance	9/124	229/18870	2.06619e-05	0.00180644	0.00149604	MT1E/MEF2C/MT1M/CHP2/MT1F/MT1X/MT2A/MT1G/FOSB	9
GO:0032412	BP	GO:0032412	regulation of monoatomic ion transmembrane transporter activity	9/124	231/18870	2.21309e-05	0.00186815	0.00154716	MEF2C/GSTM2/ATP1A2/FHL1/CHP2/CASQ2/FXYD6/PLN/CAV1	9
GO:0031103	BP	GO:0031103	axon regeneration	5/124	52/18870	2.29357e-05	0.00187155	0.00154997	KLF4/RGMA/APOD/FLNA/MAP1B	5
GO:0010882	BP	GO:0010882	regulation of cardiac muscle contraction by calcium ion signaling	4/124	26/18870	2.37416e-05	0.00187482	0.00155267	GSTM2/ATP1A2/CASQ2/PLN	4
GO:0022898	BP	GO:0022898	regulation of transmembrane transporter activity	9/124	239/18870	2.89293e-05	0.0022131	0.00183283	MEF2C/GSTM2/ATP1A2/FHL1/CHP2/CASQ2/FXYD6/PLN/CAV1	9
GO:0031102	BP	GO:0031102	neuron projection regeneration	5/124	58/18870	3.9185e-05	0.00282132	0.00233654	KLF4/RGMA/APOD/FLNA/MAP1B	5
GO:0042306	BP	GO:0042306	regulation of protein import into nucleus	5/124	58/18870	3.9185e-05	0.00282132	0.00233654	CD36/CHP2/APOD/FLNA/HCLS1	5
GO:0032970	BP	GO:0032970	regulation of actin filament-based process	11/124	379/18870	4.13239e-05	0.00289031	0.00239368	SFRP1/LPAR1/ATP1A2/JAM3/LMOD1/FLNA/PLN/CAV1/HCLS1/FERMT2/ACTA2	11
GO:0032387	BP	GO:0032387	negative regulation of intracellular transport	5/124	60/18870	4.62185e-05	0.00314286	0.00260283	CD36/CRYAB/APOD/MAP1B/PLN	5
GO:0010880	BP	GO:0010880	regulation of release of sequestered calcium ion into cytosol by sarcoplasmic reticulum	4/124	31/18870	4.87151e-05	0.0032231	0.00266928	GSTM2/ATP1A2/CASQ2/PLN	4
GO:0030198	BP	GO:0030198	extracellular matrix organization	10/124	321/18870	5.1948e-05	0.00330733	0.00273905	MATN2/DPT/MFAP4/MYH11/FOXF2/FOXF1/FLRT2/ADAMTS1/CAV1/SFRP2	10
GO:0043062	BP	GO:0043062	extracellular structure organization	10/124	322/18870	5.33189e-05	0.00330733	0.00273905	MATN2/DPT/MFAP4/MYH11/FOXF2/FOXF1/FLRT2/ADAMTS1/CAV1/SFRP2	10
GO:0045229	BP	GO:0045229	external encapsulating structure organization	10/124	323/18870	5.47205e-05	0.00330733	0.00273905	MATN2/DPT/MFAP4/MYH11/FOXF2/FOXF1/FLRT2/ADAMTS1/CAV1/SFRP2	10
GO:1901020	BP	GO:1901020	negative regulation of calcium ion transmembrane transporter activity	4/124	32/18870	5.53924e-05	0.00330733	0.00273905	GSTM2/ATP1A2/CASQ2/PLN	4
GO:0051051	BP	GO:0051051	negative regulation of transport	12/124	469/18870	6.20527e-05	0.00361678	0.00299532	SFRP1/GSTM2/ATP1A2/CD36/CASQ2/CRYAB/FOXF1/APOD/TACR2/MAP1B/PLN/CAV1	12
GO:0032409	BP	GO:0032409	regulation of transporter activity	9/124	271/18870	7.6594e-05	0.00436051	0.00361126	MEF2C/GSTM2/ATP1A2/FHL1/CHP2/CASQ2/FXYD6/PLN/CAV1	9
GO:0014808	BP	GO:0014808	release of sequestered calcium ion into cytosol by sarcoplasmic reticulum	4/124	36/18870	8.89132e-05	0.00494681	0.00409681	GSTM2/ATP1A2/CASQ2/PLN	4
GO:1903514	BP	GO:1903514	release of sequestered calcium ion into cytosol by endoplasmic reticulum	4/124	37/18870	9.91861e-05	0.00539572	0.00446859	GSTM2/ATP1A2/CASQ2/PLN	4
GO:0030239	BP	GO:0030239	myofibril assembly	5/124	71/18870	0.000104016	0.00553547	0.00458433	MYH11/LMOD1/LDB3/CSRP1/MYL9	5
GO:0032413	BP	GO:0032413	negative regulation of ion transmembrane transporter activity	5/124	73/18870	0.000118749	0.00605619	0.00501557	GSTM2/ATP1A2/CASQ2/PLN/CAV1	5
GO:0055002	BP	GO:0055002	striated muscle cell development	5/124	73/18870	0.000118749	0.00605619	0.00501557	MYH11/LMOD1/LDB3/CSRP1/MYL9	5
GO:0003214	BP	GO:0003214	cardiac left ventricle morphogenesis	3/124	16/18870	0.000145698	0.00713335	0.00590765	FOXF1/HAND1/SFRP2	3
GO:0042249	BP	GO:0042249	establishment of planar polarity of embryonic epithelium	3/124	16/18870	0.000145698	0.00713335	0.00590765	SFRP1/FOXF2/SFRP2	3
GO:1903115	BP	GO:1903115	regulation of actin filament-based movement	4/124	41/18870	0.000149033	0.00715358	0.00592441	ATP1A2/PLN/CAV1/ACTA2	4
GO:0071453	BP	GO:0071453	cellular response to oxygen levels	7/124	174/18870	0.000152857	0.00719602	0.00595955	SFRP1/LPAR1/PCK1/FABP1/CAV1/PTGIS/CLCA1	7
GO:0055117	BP	GO:0055117	regulation of cardiac muscle contraction	5/124	78/18870	0.000162594	0.00751002	0.0062196	GSTM2/ATP1A2/CASQ2/PLN/CAV1	5
GO:0055119	BP	GO:0055119	relaxation of cardiac muscle	3/124	17/18870	0.000176071	0.00798187	0.00661037	GSTM2/ATP1A2/PLN	3
GO:0070296	BP	GO:0070296	sarcoplasmic reticulum calcium ion transport	4/124	43/18870	0.000179784	0.008002	0.00662704	GSTM2/ATP1A2/CASQ2/PLN	4
GO:0010927	BP	GO:0010927	cellular component assembly involved in morphogenesis	6/124	128/18870	0.000201183	0.00879458	0.00728344	MYH11/LMOD1/LDB3/CSRP1/PLN/MYL9	6
GO:0090257	BP	GO:0090257	regulation of muscle system process	8/124	247/18870	0.000229581	0.00956099	0.00791816	GSTM2/ATP1A2/CASQ2/CNN1/TACR2/PLN/CAV1/MYL9	8
GO:0006941	BP	GO:0006941	striated muscle contraction	7/124	186/18870	0.000230342	0.00956099	0.00791816	GSTM2/ATP1A2/CASQ2/SYNM/FLNA/PLN/CAV1	7
GO:0048678	BP	GO:0048678	response to axon injury	5/124	84/18870	0.000230432	0.00956099	0.00791816	KLF4/RGMA/APOD/FLNA/MAP1B	5
GO:1904062	BP	GO:1904062	regulation of monoatomic cation transmembrane transport	9/124	315/18870	0.000237589	0.00969364	0.00802802	GSTM2/ATP1A2/FHL1/CHP2/CASQ2/FXYD6/FLNA/PLN/CAV1	9
GO:0051209	BP	GO:0051209	release of sequestered calcium ion into cytosol	6/124	136/18870	0.000279346	0.0112105	0.00928422	GSTM2/ATP1A2/CCL19/CASQ2/FLNA/PLN	6
GO:0051283	BP	GO:0051283	negative regulation of sequestering of calcium ion	6/124	137/18870	0.000290589	0.0114736	0.00950213	GSTM2/ATP1A2/CCL19/CASQ2/FLNA/PLN	6
GO:1903170	BP	GO:1903170	negative regulation of calcium ion transmembrane transport	4/124	49/18870	0.000299423	0.0114843	0.00951102	GSTM2/ATP1A2/CASQ2/PLN	4
GO:0010959	BP	GO:0010959	regulation of metal ion transport	10/124	398/18870	0.000300244	0.0114843	0.00951102	GSTM2/ATP1A2/FHL1/CHP2/CASQ2/FXYD6/MYLK/FLNA/PLN/CAV1	10
GO:0051282	BP	GO:0051282	regulation of sequestering of calcium ion	6/124	139/18870	0.000314141	0.0116518	0.0096497	GSTM2/ATP1A2/CCL19/CASQ2/FLNA/PLN	6
GO:0060048	BP	GO:0060048	cardiac muscle contraction	6/124	139/18870	0.000314141	0.0116518	0.0096497	GSTM2/ATP1A2/CASQ2/FLNA/PLN/CAV1	6
GO:1904063	BP	GO:1904063	negative regulation of cation transmembrane transport	5/124	92/18870	0.000352048	0.0128629	0.0106527	GSTM2/ATP1A2/CASQ2/PLN/CAV1	5
GO:0051208	BP	GO:0051208	sequestering of calcium ion	6/124	143/18870	0.000365725	0.0129753	0.0107458	GSTM2/ATP1A2/CCL19/CASQ2/FLNA/PLN	6
GO:1900180	BP	GO:1900180	regulation of protein localization to nucleus	6/124	143/18870	0.000365725	0.0129753	0.0107458	CD36/CHP2/APOD/FLNA/HCLS1/FERMT2	6
GO:0051592	BP	GO:0051592	response to calcium ion	6/124	144/18870	0.000379601	0.0132752	0.0109942	TXNIP/MEF2C/CHP2/CASQ2/CAV1/FOSB	6
GO:0097553	BP	GO:0097553	calcium ion transmembrane import into cytosol	7/124	205/18870	0.000415164	0.0143144	0.0118548	GSTM2/ATP1A2/CCL19/CASQ2/FLNA/PLN/CAV1	7
GO:0086009	BP	GO:0086009	membrane repolarization	4/124	54/18870	0.000435761	0.0147833	0.0122432	ATP1A2/CASQ2/FLNA/CAV1	4
GO:0061337	BP	GO:0061337	cardiac conduction	5/124	97/18870	0.000449477	0.0147833	0.0122432	ATP1A2/CASQ2/FLNA/PLN/CAV1	5
GO:0042692	BP	GO:0042692	muscle cell differentiation	10/124	419/18870	0.000449967	0.0147833	0.0122432	MEF2C/JAM2/MYH11/RBPMS2/LMOD1/LDB3/MEIS1/FOXF1/CSRP1/MYL9	10
GO:0008016	BP	GO:0008016	regulation of heart contraction	7/124	208/18870	0.000452921	0.0147833	0.0122432	GSTM2/ATP1A2/CASQ2/DES/FLNA/PLN/CAV1	7
GO:0032410	BP	GO:0032410	negative regulation of transporter activity	5/124	98/18870	0.000471179	0.0151769	0.0125691	GSTM2/ATP1A2/CASQ2/PLN/CAV1	5
GO:0006942	BP	GO:0006942	regulation of striated muscle contraction	5/124	99/18870	0.00049366	0.0156946	0.0129978	GSTM2/ATP1A2/CASQ2/PLN/CAV1	5
GO:0034766	BP	GO:0034766	negative regulation of monoatomic ion transmembrane transport	5/124	100/18870	0.000516941	0.016224	0.0134363	GSTM2/ATP1A2/CASQ2/PLN/CAV1	5
GO:0043270	BP	GO:0043270	positive regulation of monoatomic ion transport	7/124	214/18870	0.000536656	0.0166295	0.0137721	GSTM2/FHL1/CHP2/MYLK/TACR2/FLNA/CAV1	7
GO:0045428	BP	GO:0045428	regulation of nitric oxide biosynthetic process	4/124	58/18870	0.000572898	0.0172778	0.014309	CD36/KLF4/CAV1/PTGIS	4
GO:0086065	BP	GO:0086065	cell communication involved in cardiac conduction	4/124	58/18870	0.000572898	0.0172778	0.014309	ATP1A2/CASQ2/FLNA/CAV1	4
GO:0031589	BP	GO:0031589	cell-substrate adhesion	9/124	356/18870	0.000578751	0.0172778	0.014309	SFRP1/CD36/LYVE1/JAM3/FOXF1/APOD/FLNA/SGCE/FERMT2	9
GO:0002026	BP	GO:0002026	regulation of the force of heart contraction	3/124	26/18870	0.000644765	0.0187093	0.0154946	ATP1A2/PLN/CAV1	3
GO:0070252	BP	GO:0070252	actin-mediated cell contraction	5/124	105/18870	0.000645953	0.0187093	0.0154946	ATP1A2/FLNA/PLN/CAV1/ACTA2	5
GO:0080164	BP	GO:0080164	regulation of nitric oxide metabolic process	4/124	60/18870	0.000651841	0.0187093	0.0154946	CD36/KLF4/CAV1/PTGIS	4
GO:0042391	BP	GO:0042391	regulation of membrane potential	10/124	440/18870	0.000657272	0.0187093	0.0154946	MEF2C/ATP1A2/CD36/FHL1/CASQ2/FLNA/PLN/SLC26A3/CAV1/DCN	10
GO:0006606	BP	GO:0006606	protein import into nucleus	6/124	161/18870	0.000685101	0.0190908	0.0158105	TXNIP/CD36/CHP2/APOD/FLNA/HCLS1	6
GO:0006940	BP	GO:0006940	regulation of smooth muscle contraction	4/124	61/18870	0.000694069	0.0190908	0.0158105	ATP1A2/CNN1/TACR2/CAV1	4
GO:0032233	BP	GO:0032233	positive regulation of actin filament bundle assembly	4/124	61/18870	0.000694069	0.0190908	0.0158105	SFRP1/LPAR1/FLNA/FERMT2	4
GO:0006816	BP	GO:0006816	calcium ion transport	10/124	445/18870	0.00071681	0.0194972	0.0161471	GSTM2/ATP1A2/CCL19/CASQ2/MYLK/FLNA/PLN/CAV1/CCL8/CLCA1	10
GO:0046822	BP	GO:0046822	regulation of nucleocytoplasmic transport	5/124	109/18870	0.000765422	0.0205907	0.0170527	CD36/CHP2/APOD/FLNA/HCLS1	5
GO:0051170	BP	GO:0051170	import into nucleus	6/124	166/18870	0.000803827	0.0213888	0.0177136	TXNIP/CD36/CHP2/APOD/FLNA/HCLS1	6
GO:0071347	BP	GO:0071347	cellular response to interleukin-1	5/124	111/18870	0.000830996	0.021874	0.0181154	SFRP1/CCL19/PCK1/PTGIS/CCL8	5
GO:0051146	BP	GO:0051146	striated muscle cell differentiation	8/124	305/18870	0.000925561	0.024104	0.0199623	MEF2C/JAM2/MYH11/LMOD1/LDB3/MEIS1/CSRP1/MYL9	8
GO:0051651	BP	GO:0051651	maintenance of location in cell	7/124	237/18870	0.000978373	0.0249274	0.0206442	GSTM2/ATP1A2/CCL19/CASQ2/FLNA/PLN/CAV1	7
GO:0006874	BP	GO:0006874	intracellular calcium ion homeostasis	8/124	308/18870	0.00098568	0.0249274	0.0206442	GSTM2/ATP1A2/CCL19/CASQ2/FLNA/PLN/CAV1/CCL8	8
GO:0048679	BP	GO:0048679	regulation of axon regeneration	3/124	30/18870	0.000987727	0.0249274	0.0206442	KLF4/RGMA/FLNA	3
GO:0007160	BP	GO:0007160	cell-matrix adhesion	7/124	239/18870	0.00102733	0.0256622	0.0212528	SFRP1/CD36/LYVE1/JAM3/APOD/SGCE/FERMT2	7
GO:0051926	BP	GO:0051926	negative regulation of calcium ion transport	4/124	68/18870	0.00104554	0.0258533	0.021411	GSTM2/ATP1A2/CASQ2/PLN	4
GO:1902905	BP	GO:1902905	positive regulation of supramolecular fiber organization	6/124	175/18870	0.00105696	0.0258745	0.0214286	SFRP1/LPAR1/LMOD1/FLNA/MAP1B/FERMT2	6
GO:1902903	BP	GO:1902903	regulation of supramolecular fiber organization	9/124	389/18870	0.00108259	0.0262394	0.0217308	SFRP1/LPAR1/CRYAB/LMOD1/CLIP3/FLNA/MAP1B/HCLS1/FERMT2	9
GO:0060047	BP	GO:0060047	heart contraction	7/124	243/18870	0.00113102	0.0271444	0.0224803	GSTM2/ATP1A2/CASQ2/DES/FLNA/PLN/CAV1	7
GO:0001837	BP	GO:0001837	epithelial to mesenchymal transition	6/124	178/18870	0.00115367	0.0274193	0.0227079	SFRP1/FOXF2/FLNA/FERMT2/TGFB1I1/SFRP2	6
GO:0010644	BP	GO:0010644	cell communication by electrical coupling	3/124	32/18870	0.00119519	0.027865	0.0230771	ATP1A2/CASQ2/CAV1	3
GO:0070570	BP	GO:0070570	regulation of neuron projection regeneration	3/124	32/18870	0.00119519	0.027865	0.0230771	KLF4/RGMA/FLNA	3
GO:0003208	BP	GO:0003208	cardiac ventricle morphogenesis	4/124	71/18870	0.00122869	0.0283758	0.0235001	MEF2C/FOXF1/HAND1/SFRP2	4
GO:0048566	BP	GO:0048566	embryonic digestive tract development	3/124	33/18870	0.00130844	0.0298336	0.0247074	RBPMS2/FOXF2/FOXF1	3
GO:0010811	BP	GO:0010811	positive regulation of cell-substrate adhesion	5/124	123/18870	0.00131619	0.0298336	0.0247074	SFRP1/CD36/FOXF1/FLNA/FERMT2	5
GO:0006809	BP	GO:0006809	nitric oxide biosynthetic process	4/124	73/18870	0.00136258	0.0304291	0.0252006	CD36/KLF4/CAV1/PTGIS	4
GO:0051495	BP	GO:0051495	positive regulation of cytoskeleton organization	6/124	184/18870	0.00136732	0.0304291	0.0252006	SFRP1/LPAR1/LMOD1/FLNA/MAP1B/FERMT2	6
GO:0048333	BP	GO:0048333	mesodermal cell differentiation	3/124	34/18870	0.00142822	0.0310486	0.0257136	KLF4/FOXF1/SFRP2	3
GO:0090075	BP	GO:0090075	relaxation of muscle	3/124	34/18870	0.00142822	0.0310486	0.0257136	GSTM2/ATP1A2/PLN	3
GO:0045123	BP	GO:0045123	cellular extravasation	4/124	74/18870	0.00143321	0.0310486	0.0257136	JAM2/LYVE1/JAM3/CD177	4
GO:0003015	BP	GO:0003015	heart process	7/124	255/18870	0.00149212	0.0320094	0.0265093	GSTM2/ATP1A2/CASQ2/DES/FLNA/PLN/CAV1	7
GO:0001707	BP	GO:0001707	mesoderm formation	4/124	75/18870	0.00150634	0.0320094	0.0265093	KLF4/FOXF1/HAND1/SFRP2	4
GO:0003206	BP	GO:0003206	cardiac chamber morphogenesis	5/124	127/18870	0.00151678	0.0320094	0.0265093	MEF2C/FOXF1/ADAMTS1/HAND1/SFRP2	5
GO:0086004	BP	GO:0086004	regulation of cardiac muscle cell contraction	3/124	35/18870	0.00155467	0.0322438	0.0267035	ATP1A2/PLN/CAV1	3
GO:0055074	BP	GO:0055074	calcium ion homeostasis	8/124	331/18870	0.001558	0.0322438	0.0267035	GSTM2/ATP1A2/CCL19/CASQ2/FLNA/PLN/CAV1/CCL8	8
GO:0030308	BP	GO:0030308	negative regulation of cell growth	6/124	189/18870	0.00156741	0.0322438	0.0267035	SFRP1/FHL1/RGMA/CRYAB/WFDC1/SFRP2	6
GO:0086003	BP	GO:0086003	cardiac muscle cell contraction	4/124	76/18870	0.00158204	0.032271	0.026726	ATP1A2/FLNA/PLN/CAV1	4
GO:1903522	BP	GO:1903522	regulation of blood circulation	7/124	258/18870	0.0015951	0.032271	0.026726	GSTM2/ATP1A2/CASQ2/DES/FLNA/PLN/CAV1	7
GO:0048332	BP	GO:0048332	mesoderm morphogenesis	4/124	77/18870	0.00166034	0.0330449	0.0273669	KLF4/FOXF1/HAND1/SFRP2	4
GO:1903036	BP	GO:1903036	positive regulation of response to wounding	4/124	77/18870	0.00166034	0.0330449	0.0273669	CD36/MYLK/FLNA/FERMT2	4
GO:0032386	BP	GO:0032386	regulation of intracellular transport	8/124	336/18870	0.00171176	0.0335203	0.0277607	CD36/CHP2/CRYAB/APOD/FLNA/MAP1B/PLN/HCLS1	8
GO:0048762	BP	GO:0048762	mesenchymal cell differentiation	7/124	262/18870	0.00174093	0.0335203	0.0277607	SFRP1/MEF2C/FOXF2/FLNA/FERMT2/TGFB1I1/SFRP2	7
GO:0046209	BP	GO:0046209	nitric oxide metabolic process	4/124	78/18870	0.0017413	0.0335203	0.0277607	CD36/KLF4/CAV1/PTGIS	4
GO:0003007	BP	GO:0003007	heart morphogenesis	7/124	264/18870	0.00181763	0.0335203	0.0277607	MEF2C/FOXF1/FLRT2/ADAMTS1/FLNA/HAND1/SFRP2	7
GO:2001057	BP	GO:2001057	reactive nitrogen species metabolic process	4/124	79/18870	0.00182496	0.0335203	0.0277607	CD36/KLF4/CAV1/PTGIS	4
GO:0055001	BP	GO:0055001	muscle cell development	6/124	195/18870	0.00183611	0.0335203	0.0277607	MYH11/LMOD1/LDB3/MEIS1/CSRP1/MYL9	6
GO:0030048	BP	GO:0030048	actin filament-based movement	5/124	133/18870	0.00185871	0.0335203	0.0277607	ATP1A2/FLNA/PLN/CAV1/ACTA2	5
GO:0043271	BP	GO:0043271	negative regulation of monoatomic ion transport	5/124	133/18870	0.00185871	0.0335203	0.0277607	GSTM2/ATP1A2/CASQ2/PLN/CAV1	5
GO:0061041	BP	GO:0061041	regulation of wound healing	5/124	133/18870	0.00185871	0.0335203	0.0277607	CD36/MYLK/WFDC1/CAV1/FERMT2	5
GO:0014012	BP	GO:0014012	peripheral nervous system axon regeneration	2/124	10/18870	0.00186224	0.0335203	0.0277607	APOD/MAP1B	2
GO:0048251	BP	GO:0048251	elastic fiber assembly	2/124	10/18870	0.00186224	0.0335203	0.0277607	MFAP4/MYH11	2
GO:0048865	BP	GO:0048865	stem cell fate commitment	2/124	10/18870	0.00186224	0.0335203	0.0277607	SFRP1/SFRP2	2
GO:0098903	BP	GO:0098903	regulation of membrane repolarization during action potential	2/124	10/18870	0.00186224	0.0335203	0.0277607	FLNA/CAV1	2
GO:0051899	BP	GO:0051899	membrane depolarization	4/124	80/18870	0.00191137	0.0341536	0.0282851	ATP1A2/FHL1/CAV1/DCN	4
GO:0042060	BP	GO:0042060	wound healing	9/124	423/18870	0.00192606	0.0341667	0.0282959	CD36/MYLK/F13A1/CSRP1/WFDC1/FLNA/CAV1/MYL9/FERMT2	9
GO:0070482	BP	GO:0070482	response to oxygen levels	8/124	343/18870	0.00194698	0.0342892	0.0283974	SFRP1/LPAR1/CRYAB/PCK1/FABP1/CAV1/PTGIS/CLCA1	8
GO:0060306	BP	GO:0060306	regulation of membrane repolarization	3/124	38/18870	0.00197534	0.0345402	0.0286053	CASQ2/FLNA/CAV1	3
GO:1901019	BP	GO:1901019	regulation of calcium ion transmembrane transporter activity	4/124	81/18870	0.00200057	0.0347333	0.0287652	GSTM2/ATP1A2/CASQ2/PLN	4
GO:0051279	BP	GO:0051279	regulation of release of sequestered calcium ion into cytosol	4/124	83/18870	0.00218754	0.0366638	0.030364	GSTM2/ATP1A2/CASQ2/PLN	4
GO:0051235	BP	GO:0051235	maintenance of location	8/124	350/18870	0.00220702	0.0366638	0.030364	GSTM2/ATP1A2/CD36/CCL19/CASQ2/FLNA/PLN/CAV1	8
GO:0032060	BP	GO:0032060	bleb assembly	2/124	11/18870	0.0022663	0.0366638	0.030364	LPAR1/MYLK	2
GO:0044857	BP	GO:0044857	plasma membrane raft organization	2/124	11/18870	0.0022663	0.0366638	0.030364	COLEC12/CAV1	2
GO:0060315	BP	GO:0060315	negative regulation of ryanodine-sensitive calcium-release channel activity	2/124	11/18870	0.0022663	0.0366638	0.030364	GSTM2/CASQ2	2
GO:0071313	BP	GO:0071313	cellular response to caffeine	2/124	11/18870	0.0022663	0.0366638	0.030364	GSTM2/CASQ2	2
GO:0071476	BP	GO:0071476	cellular hypotonic response	2/124	11/18870	0.0022663	0.0366638	0.030364	MYLK/PCK1	2
GO:0071481	BP	GO:0071481	cellular response to X-ray	2/124	11/18870	0.0022663	0.0366638	0.030364	SFRP1/SFRP2	2
GO:0090179	BP	GO:0090179	planar cell polarity pathway involved in neural tube closure	2/124	11/18870	0.0022663	0.0366638	0.030364	SFRP1/SFRP2	2
GO:0006730	BP	GO:0006730	one-carbon metabolic process	3/124	40/18870	0.00229149	0.0366638	0.030364	AHCYL2/CA2/CA4	3
GO:0032570	BP	GO:0032570	response to progesterone	3/124	40/18870	0.00229149	0.0366638	0.030364	TXNIP/CAV1/FOSB	3
GO:0042307	BP	GO:0042307	positive regulation of protein import into nucleus	3/124	40/18870	0.00229149	0.0366638	0.030364	CHP2/FLNA/HCLS1	3
GO:0070555	BP	GO:0070555	response to interleukin-1	5/124	140/18870	0.00232536	0.0369641	0.0306127	SFRP1/CCL19/PCK1/PTGIS/CCL8	5
GO:0007517	BP	GO:0007517	muscle organ development	8/124	354/18870	0.00236745	0.0373904	0.0309658	MEF2C/FHL1/CRYAB/MYLK/DES/SGCE/HAND1/CAV1	8
GO:1901379	BP	GO:1901379	regulation of potassium ion transmembrane transport	4/124	86/18870	0.00249008	0.039075	0.0323609	FHL1/CASQ2/FLNA/CAV1	4
GO:1901654	BP	GO:1901654	response to ketone	6/124	208/18870	0.002537	0.0394997	0.0327126	SFRP1/TXNIP/CCL19/PCK1/CAV1/FOSB	6
GO:0014074	BP	GO:0014074	response to purine-containing compound	5/124	143/18870	0.00254941	0.0394997	0.0327126	GSTM2/CASQ2/PCK1/SLC26A3/FOSB	5
GO:0034763	BP	GO:0034763	negative regulation of transmembrane transport	5/124	144/18870	0.00262746	0.0404529	0.0335021	GSTM2/ATP1A2/CASQ2/PLN/CAV1	5
GO:0003207	BP	GO:0003207	cardiac chamber formation	2/124	12/18870	0.00270789	0.0409192	0.0338882	MEF2C/HAND1	2
GO:0090178	BP	GO:0090178	regulation of establishment of planar polarity involved in neural tube closure	2/124	12/18870	0.00270789	0.0409192	0.0338882	SFRP1/SFRP2	2
GO:1904338	BP	GO:1904338	regulation of dopaminergic neuron differentiation	2/124	12/18870	0.00270789	0.0409192	0.0338882	SFRP1/SFRP2	2
GO:1901888	BP	GO:1901888	regulation of cell junction assembly	6/124	213/18870	0.00285421	0.0428656	0.0355002	SFRP1/MEF2C/FLRT2/APOD/CAV1/FERMT2	6
GO:0071456	BP	GO:0071456	cellular response to hypoxia	5/124	147/18870	0.00287202	0.0428701	0.0355039	SFRP1/PCK1/FABP1/PTGIS/CLCA1	5
GO:0071560	BP	GO:0071560	cellular response to transforming growth factor beta stimulus	7/124	287/18870	0.00290199	0.043055	0.035657	SFRP1/MEF2C/CILP/CAV1/FERMT2/TGFB1I1/ACTA2	7
GO:0034765	BP	GO:0034765	regulation of monoatomic ion transmembrane transport	9/124	454/18870	0.00309229	0.045602	0.0377663	GSTM2/ATP1A2/FHL1/CHP2/CASQ2/FXYD6/FLNA/PLN/CAV1	9
GO:0034764	BP	GO:0034764	positive regulation of transmembrane transport	6/124	217/18870	0.00312866	0.0456174	0.0377791	GSTM2/CHP2/CA2/CLIP3/FLNA/CAV1	6
GO:0001738	BP	GO:0001738	morphogenesis of a polarized epithelium	4/124	92/18870	0.00317914	0.0456174	0.0377791	SFRP1/FOXF2/FOXF1/SFRP2	4
GO:0006971	BP	GO:0006971	hypotonic response	2/124	13/18870	0.00318651	0.0456174	0.0377791	MYLK/PCK1	2
GO:0051280	BP	GO:0051280	negative regulation of release of sequestered calcium ion into cytosol	2/124	13/18870	0.00318651	0.0456174	0.0377791	GSTM2/CASQ2	2
GO:0090177	BP	GO:0090177	establishment of planar polarity involved in neural tube closure	2/124	13/18870	0.00318651	0.0456174	0.0377791	SFRP1/SFRP2	2
GO:0071559	BP	GO:0071559	response to transforming growth factor beta	7/124	293/18870	0.0032531	0.0463	0.0383444	SFRP1/MEF2C/CILP/CAV1/FERMT2/TGFB1I1/ACTA2	7
GO:1900182	BP	GO:1900182	positive regulation of protein localization to nucleus	4/124	93/18870	0.00330539	0.0466472	0.038632	CHP2/FLNA/HCLS1/FERMT2	4
GO:0016331	BP	GO:0016331	morphogenesis of embryonic epithelium	5/124	152/18870	0.00331561	0.0466472	0.038632	SFRP1/RGMA/HAND1/TGFB1I1/SFRP2	5
GO:0010810	BP	GO:0010810	regulation of cell-substrate adhesion	6/124	220/18870	0.00334711	0.0468213	0.0387761	SFRP1/CD36/FOXF1/APOD/FLNA/FERMT2	6
GO:0007015	BP	GO:0007015	actin filament organization	9/124	464/18870	0.00356892	0.0493717	0.0408883	SFRP1/LPAR1/LMOD1/CALD1/CNN1/FLNA/HCLS1/FERMT2/TPM2	9
GO:0001666	BP	GO:0001666	response to hypoxia	7/124	298/18870	0.00356977	0.0493717	0.0408883	SFRP1/CRYAB/PCK1/FABP1/CAV1/PTGIS/CLCA1	7
GO:0043292	CC	GO:0043292	contractile fiber	16/129	245/19886	5.33714e-12	1.06209e-09	8.0338e-10	MYH11/CASQ2/CRYAB/LMOD1/LDB3/SYNM/CALD1/CSRP1/DES/FLNA/NEXN/MYL9/FERMT2/PDLIM3/ACTA2/TPM2	16
GO:0062023	CC	GO:0062023	collagen-containing extracellular matrix	19/129	429/19886	4.34027e-11	4.31857e-09	3.26662e-09	SFRP1/MATN2/DPT/ADAMDEC1/MFAP4/COLEC12/SRPX/ZG16/CILP/F13A1/SPARCL1/MFAP5/ADAMTS1/SPON1/MGP/TGFB1I1/DCN/ACTA2/SFRP2	19
GO:0030016	CC	GO:0030016	myofibril	14/129	236/19886	4.35643e-10	2.88976e-08	2.18586e-08	CASQ2/CRYAB/LMOD1/LDB3/SYNM/CALD1/CSRP1/DES/FLNA/NEXN/MYL9/FERMT2/PDLIM3/TPM2	14
GO:0030017	CC	GO:0030017	sarcomere	12/129	216/19886	1.70394e-08	8.47712e-07	6.41221e-07	CASQ2/CRYAB/LMOD1/LDB3/CSRP1/DES/FLNA/NEXN/MYL9/FERMT2/PDLIM3/TPM2	12
GO:0031674	CC	GO:0031674	I band	10/129	146/19886	3.8961e-08	1.48186e-06	1.1209e-06	CASQ2/CRYAB/LDB3/CSRP1/DES/FLNA/NEXN/MYL9/FERMT2/PDLIM3	10
GO:0032432	CC	GO:0032432	actin filament bundle	8/129	79/19886	4.46793e-08	1.48186e-06	1.1209e-06	CRYAB/LDB3/MYLK/FLNA/MYL9/FERMT2/PDLIM3/ACTA2	8
GO:0030018	CC	GO:0030018	Z disc	9/129	132/19886	1.98939e-07	5.65556e-06	4.27795e-06	CASQ2/CRYAB/LDB3/CSRP1/DES/FLNA/NEXN/MYL9/PDLIM3	9
GO:0001725	CC	GO:0001725	stress fiber	6/129	70/19886	6.18779e-06	0.000136819	0.000103492	LDB3/MYLK/MYL9/FERMT2/PDLIM3/ACTA2	6
GO:0097517	CC	GO:0097517	contractile actin filament bundle	6/129	70/19886	6.18779e-06	0.000136819	0.000103492	LDB3/MYLK/MYL9/FERMT2/PDLIM3/ACTA2	6
GO:0042641	CC	GO:0042641	actomyosin	6/129	76/19886	9.99488e-06	0.000198898	0.000150449	LDB3/MYLK/MYL9/FERMT2/PDLIM3/ACTA2	6
GO:0044853	CC	GO:0044853	plasma membrane raft	6/129	112/19886	9.04322e-05	0.001636	0.00123749	PLPP1/ATP1A2/CD36/CD177/CAV1/PTGIS	6
GO:0005884	CC	GO:0005884	actin filament	6/129	118/19886	0.000120675	0.0020012	0.00151374	JAM3/LMOD1/LDB3/FLNA/PDLIM3/TPM2	6
GO:0005901	CC	GO:0005901	caveola	5/129	81/19886	0.000183522	0.00280929	0.00212499	PLPP1/ATP1A2/CD36/CAV1/PTGIS	5
GO:0031941	CC	GO:0031941	filamentous actin	3/129	28/19886	0.000775925	0.0110292	0.00834265	JAM3/LDB3/PDLIM3	3
GO:0005938	CC	GO:0005938	cell cortex	8/129	305/19886	0.000856714	0.0113657	0.0085972	FNBP1/CLIP3/CALD1/FABP1/FLNA/CAV1/MYL9/FERMT2	8
GO:0030667	CC	GO:0030667	secretory granule membrane	8/129	314/19886	0.00103289	0.0128465	0.0097173	CD36/CA4/ZG16/CD177/ANPEP/CAV1/CLCA1/PIGR	8
GO:0044291	CC	GO:0044291	cell-cell contact zone	4/129	72/19886	0.00123653	0.0144747	0.0109488	JAM2/ATP1A2/JAM3/DES	4
GO:0005912	CC	GO:0005912	adherens junction	6/129	188/19886	0.00143401	0.0158538	0.011992	LDB3/SYNM/TMEM47/NEXN/FERMT2/PDLIM3	6
GO:0005925	CC	GO:0005925	focal adhesion	9/129	421/19886	0.0017193	0.0180074	0.013621	FHL1/FLRT2/CSRP1/CNN1/FLNA/CAV1/NEXN/FERMT2/TGFB1I1	9
GO:0071745	CC	GO:0071745	IgA immunoglobulin complex	2/129	10/19886	0.0018161	0.0180702	0.0136685	JCHAIN/PIGR	2
GO:0030055	CC	GO:0030055	cell-substrate junction	9/129	431/19886	0.00201625	0.0191064	0.0144523	FHL1/FLRT2/CSRP1/CNN1/FLNA/CAV1/NEXN/FERMT2/TGFB1I1	9
GO:0042383	CC	GO:0042383	sarcolemma	5/129	141/19886	0.00227377	0.0205672	0.0155573	ATP1A2/SYNM/DES/SGCE/CAV1	5
GO:0042571	CC	GO:0042571	immunoglobulin complex, circulating	2/129	12/19886	0.00264107	0.0207644	0.0157065	JCHAIN/PIGR	2
GO:0042589	CC	GO:0042589	zymogen granule membrane	2/129	12/19886	0.00264107	0.0207644	0.0157065	ZG16/CLCA1	2
GO:0045121	CC	GO:0045121	membrane raft	7/129	286/19886	0.00266083	0.0207644	0.0157065	PLPP1/ATP1A2/CD36/CD177/CLIP3/CAV1/PTGIS	7
GO:0098857	CC	GO:0098857	membrane microdomain	7/129	287/19886	0.00271293	0.0207644	0.0157065	PLPP1/ATP1A2/CD36/CD177/CLIP3/CAV1/PTGIS	7
GO:0001527	CC	GO:0001527	microfibril	2/129	13/19886	0.00310804	0.0224685	0.0169955	MFAP4/MFAP5	2
GO:0016528	CC	GO:0016528	sarcoplasm	4/129	93/19886	0.0031614	0.0224685	0.0169955	MEF2C/GSTM2/CASQ2/PLN	4
GO:0042588	CC	GO:0042588	zymogen granule	2/129	14/19886	0.0036107	0.0247768	0.0187415	ZG16/CLCA1	2
GO:0005859	CC	GO:0005859	muscle myosin complex	2/129	15/19886	0.00414855	0.0275187	0.0208156	MYH11/MYL9	2
GO:0097440	CC	GO:0097440	apical dendrite	2/129	16/19886	0.00472115	0.0303067	0.0229244	FLNA/MAP1B	2
GO:0005903	CC	GO:0005903	brush border	4/129	108/19886	0.00538709	0.033501	0.0253406	CD36/CA4/FLNA/SLC26A3	4
GO:0090533	CC	GO:0090533	cation-transporting ATPase complex	2/129	19/19886	0.0066427	0.0400575	0.0303	ATP1A2/PLN	2
GO:0031526	CC	GO:0031526	brush border membrane	3/129	60/19886	0.00697134	0.0408029	0.0308638	CD36/CA4/SLC26A3	3
GO:0008307	MF	GO:0008307	structural constituent of muscle	6/124	42/18496	3.46132e-07	9.58785e-05	8.2343e-05	MYH11/SYNM/CSRP1/NEXN/MYL9/TPM2	6
GO:0005201	MF	GO:0005201	extracellular matrix structural constituent	9/124	166/18496	1.78553e-06	0.000247296	0.000212385	MATN2/DPT/MFAP4/SRPX/CILP/MFAP5/SPON1/MGP/DCN	9
GO:0003779	MF	GO:0003779	actin binding	13/124	438/18496	7.79956e-06	0.000720159	0.000618491	MYH11/LMOD1/LDB3/MYLK/CALD1/CNN1/FLNA/MAP1B/NEXN/HCLS1/FERMT2/PDLIM3/TPM2	13
GO:0051015	MF	GO:0051015	actin filament binding	7/124	208/18496	0.000509745	0.0352999	0.0303164	MYH11/CNN1/FLNA/NEXN/HCLS1/FERMT2/TPM2	7
