# Supplementary material for: Integrative Bioinformatics and Experimental Validation Establish CCNB1 as a Potential Biomarker for Diagnosis and Prognosis in Colorectal Cancer
Source: Curr Issues Mol Biol. 2025 Dec 9;47(12):1026. doi: 10.3390/cimb47121026 (PMC12731441; doi:10.3390/cimb47121026)
Supplement: Supplementary file 1 [file cimb-47-01026-s001.zip › Table S3.xlsx]

## Sheet: Sheet1
Table S3 KEGG enrichment of DEGs
	category	subcategory	ID	Description	GeneRatio	BgRatio	pvalue	p.adjust	qvalue	geneID	Count	group
hsa04110	Cellular Processes	Cell growth and death	hsa04110	Cell cycle	7/40	158/8546	7.21755e-06	0.000866106	0.000759742	9232/4085/890/4173/991/891/1019	7	1
hsa04657	Organismal Systems	Immune system	hsa04657	IL-17 signaling pathway	5/40	95/8546	7.38562e-05	0.00443137	0.00388717	4314/2919/3576/3934/6364	5	1
hsa03030	Genetic Information Processing	Replication and repair	hsa03030	DNA replication	3/40	36/8546	0.000609446	0.0243779	0.0213841	4173/10535/5427	3	1
hsa05323	Human Diseases	Immune disease	hsa05323	Rheumatoid arthritis	4/40	95/8546	0.000964032	0.028921	0.0253693	4314/2919/3576/6364	4	1
hsa05166	Human Diseases	Infectious disease: viral	hsa05166	Human T-cell leukemia virus 1 infection	5/40	224/8546	0.00368537	0.0756528	0.0663621	9232/4085/890/991/1019	5	1
hsa04114	Cellular Processes	Cell growth and death	hsa04114	Oocyte meiosis	4/40	139/8546	0.00389016	0.0756528	0.0663621	9232/4085/991/891	4	1
hsa04936	Human Diseases	Endocrine and metabolic disease	hsa04936	Alcoholic liver disease	4/40	144/8546	0.00441308	0.0756528	0.0663621	6319/2194/2919/3576	4	1
hsa04218	Cellular Processes	Cell growth and death	hsa04218	Cellular senescence	4/40	157/8546	0.00599099	0.0898649	0.0788288	890/891/1019/3576	4	1
hsa04061	Environmental Information Processing	Signaling molecules and interaction	hsa04061	Viral protein interaction with cytokine and cytokine receptor	3/40	100/8546	0.0112276	0.133201	0.116843	2919/3576/6364	3	1
hsa04062	Organismal Systems	Immune system	hsa04062	Chemokine signaling pathway	4/40	193/8546	0.0122175	0.133201	0.116843	2919/3576/2786/6364	4	1
hsa05167	Human Diseases	Infectious disease: viral	hsa05167	Kaposi sarcoma-associated herpesvirus infection	4/40	196/8546	0.0128717	0.133201	0.116843	1019/2919/3576/2786	4	1
hsa05202	Human Diseases	Cancer: overview	hsa05202	Transcriptional misregulation in cancer	4/40	198/8546	0.0133201	0.133201	0.116843	2118/890/4314/3576	4	1
hsa04914	Organismal Systems	Endocrine system	hsa04914	Progesterone-mediated oocyte maturation	3/40	111/8546	0.0148676	0.133813	0.11738	4085/890/891	3	1
hsa05219	Human Diseases	Cancer: specific types	hsa05219	Bladder cancer	2/40	41/8546	0.0156115	0.133813	0.11738	1019/3576	2	1
hsa04668	Environmental Information Processing	Signal transduction	hsa04668	TNF signaling pathway	3/40	119/8546	0.0178889	0.143111	0.125536	4314/2919/6364	3	1
hsa04152	Environmental Information Processing	Signal transduction	hsa04152	AMPK signaling pathway	3/40	122/8546	0.019104	0.14328	0.125684	890/6319/2194	3	1
hsa05134	Human Diseases	Infectious disease: bacterial	hsa05134	Legionellosis	2/40	56/8546	0.0280587	0.193294	0.169557	2919/3576	2	1
hsa01212	Metabolism	Global and overview maps	hsa01212	Fatty acid metabolism	2/40	57/8546	0.0289942	0.193294	0.169557	6319/2194	2	1
hsa05120	Human Diseases	Infectious disease: bacterial	hsa05120	Epithelial cell signaling in Helicobacter pylori infection	2/40	71/8546	0.0433389	0.273719	0.240105	2919/3576	2	1
hsa04115	Cellular Processes	Cell growth and death	hsa04115	p53 signaling pathway	2/40	75/8546	0.047837	0.287022	0.251774	891/1019	2	1
hsa04978	Organismal Systems	Digestive system	hsa04978	Mineral absorption	8/75	61/8546	4.87371e-08	5.97647e-06	5.31242e-06	4493/4499/477/4494/4501/4502/4495/1811	8	-1
hsa04820	NA	NA	hsa04820	Cytoskeleton in muscle cells	13/75	232/8546	8.85403e-08	5.97647e-06	5.31242e-06	477/2273/4629/25802/11155/1465/1674/72/8910/10398/27295/1634/7169	13	-1
hsa04964	Organismal Systems	Excretory system	hsa04964	Proximal tubule bicarbonate reclamation	4/75	23/8546	4.27002e-05	0.00192151	0.00170801	477/760/762/5105	4	-1
hsa04270	Organismal Systems	Circulatory system	hsa04270	Vascular smooth muscle contraction	7/75	134/8546	0.000162815	0.005495	0.00488444	4629/94274/4638/800/72/10398/59	7	-1
hsa00350	Metabolism	Amino acid metabolism	hsa00350	Tyrosine metabolism	3/75	36/8546	0.00376525	0.101662	0.0903661	125/8639/126	3	-1
hsa04975	Organismal Systems	Digestive system	hsa04975	Fat digestion and absorption	3/75	43/8546	0.00622886	0.140149	0.124577	8611/948/2168	3	-1
hsa00620	Metabolism	Carbohydrate metabolism	hsa00620	Pyruvate metabolism	3/75	47/8546	0.00798213	0.153941	0.136837	125/5105/126	3	-1
hsa00910	Metabolism	Energy metabolism	hsa00910	Nitrogen metabolism	2/75	17/8546	0.00949096	0.16016	0.142364	760/762	2	-1
hsa05414	Human Diseases	Cardiovascular disease	hsa05414	Dilated cardiomyopathy	4/75	105/8546	0.0134255	0.169549	0.15071	1674/8910/5350/7169	4	-1
hsa04972	Organismal Systems	Digestive system	hsa04972	Pancreatic secretion	4/75	106/8546	0.0138612	0.169549	0.15071	477/760/1811/1179	4	-1
hsa00480	Metabolism	Metabolism of other amino acids	hsa00480	Glutathione metabolism	3/75	59/8546	0.0148502	0.169549	0.15071	2878/2946/290	3	-1
hsa04022	Environmental Information Processing	Signal transduction	hsa04022	cGMP-PKG signaling pathway	5/75	166/8546	0.015071	0.169549	0.15071	4208/477/4638/5350/10398	5	-1
hsa04530	Cellular Processes	Cellular community - eukaryotes	hsa04530	Tight junction	5/75	170/8546	0.0165507	0.171872	0.152775	58494/4629/83700/10398/3059	5	-1
hsa00010	Metabolism	Carbohydrate metabolism	hsa00010	Glycolysis / Gluconeogenesis	3/75	67/8546	0.0208231	0.200794	0.178483	125/5105/126	3	-1
hsa00982	Metabolism	Xenobiotics biodegradation and metabolism	hsa00982	Drug metabolism - cytochrome P450	3/75	73/8546	0.0260493	0.218293	0.194038	125/2946/126	3	-1
hsa03320	Organismal Systems	Endocrine system	hsa03320	PPAR signaling pathway	3/75	76/8546	0.0289027	0.218293	0.194038	948/5105/2168	3	-1
hsa04971	Organismal Systems	Digestive system	hsa04971	Gastric acid secretion	3/75	76/8546	0.0289027	0.218293	0.194038	477/760/4638	3	-1
hsa04814	Cellular Processes	Cell motility	hsa04814	Motor proteins	5/75	197/8546	0.0291057	0.218293	0.194038	4629/72/10398/59/7169	5	-1
hsa00980	Metabolism	Xenobiotics biodegradation and metabolism	hsa00980	Metabolism of xenobiotics by cytochrome P450	3/75	79/8546	0.0319156	0.226768	0.201572	125/2946/126	3	-1
hsa04260	Organismal Systems	Circulatory system	hsa04260	Cardiac muscle contraction	3/75	87/8546	0.0407222	0.269364	0.239435	477/845/7169	3	-1
hsa04610	Organismal Systems	Immune system	hsa04610	Complement and coagulation cascades	3/75	88/8546	0.0419011	0.269364	0.239435	1675/730/2162	3	-1
