# Supplementary material for: Integrative Bioinformatics and Experimental Validation Establish CCNB1 as a Potential Biomarker for Diagnosis and Prognosis in Colorectal Cancer
Source: Curr Issues Mol Biol. 2025 Dec 9;47(12):1026. doi: 10.3390/cimb47121026 (PMC12731441; doi:10.3390/cimb47121026)
Supplement: Supplementary file 1 [file cimb-47-01026-s001.zip › Table S4.xlsx]

## Sheet: Sheet1
Table S4 Kaplan-Meier survival analysis of 16 genes
genes	p_value
CXCL8	0.000474382
CLCA1	0.000779683
CCNB1	0.00315754
TPM2	0.0040146
MMP3	0.00467579
CNN1	0.0102306
AOC3	0.0178677
COLEC12	0.0316364
MAD2L1	0.032748
CRYAB	0.0329297
CA4	0.0331329
GUCA2A	0.0346944
MYL9	0.0350605
F13A1	0.04023
ABCE1	0.0417737
CDKN3	0.0441232
