# Supplementary material for: Integrative Bioinformatics and Experimental Validation Establish CCNB1 as a Potential Biomarker for Diagnosis and Prognosis in Colorectal Cancer
Source: Curr Issues Mol Biol. 2025 Dec 9;47(12):1026. doi: 10.3390/cimb47121026 (PMC12731441; doi:10.3390/cimb47121026)
Supplement: Supplementary file 1 [file cimb-47-01026-s001.zip › Table S5.xlsx]

## Sheet: Sheet1
Table S5 Univariate Cox analysis of 21 genes
gene	HR	Lower 95%CI	Upper 95%CI	p_value
PTTG1	0.738	0.554	0.982	0.037
NME1	0.77	0.599	0.99	0.042
CCNA2	0.74	0.559	0.98	0.036
CCNB1	0.703	0.53	0.933	0.015
MMP3	0.879	0.795	0.972	0.012
CXCL1	0.843	0.731	0.971	0.018
GPX3	1.226	1.037	1.449	0.017
GSTM2	1.356	1.014	1.813	0.04
C7	1.134	1.009	1.274	0.035
GUCA2A	0.891	0.795	0.999	0.049
AOC3	1.164	1.007	1.344	0.039
CA4	0.898	0.81	0.995	0.04
CRYAB	1.202	1.002	1.442	0.048
VWA5A	0.811	0.67	0.981	0.031
ZG16	0.914	0.844	0.99	0.027
CD177	0.87	0.764	0.99	0.034
CILP	1.148	1.019	1.292	0.023
APOD	1.133	1.003	1.28	0.045
TPM2	1.205	1.016	1.429	0.032
CLCA1	0.923	0.868	0.98	0.009
SFRP2	1.106	1.016	1.204	0.021
